# Supplementary material for: Genetic diversity of Aedes aegypti populations from Kisumu and Busia counties, western Kenya, and their vector competence for chikungunya virus
Source: PLoS One. 2025 Mar 25;20(3):e0289191. doi: 10.1371/journal.pone.0289191 (PMC11936183; doi:10.1371/journal.pone.0289191)
Supplement: S2 File — (XLSX) [file pone.0289191.s002.xlsx]

## Sheet: Chikungunya Virus
Busia	MLB 201 B	Ae. aegypti	1	Body	5
Busia	MLB 201 L	Ae.aegypti	1	Legg	5
Busia	MLB 201 S	Ae.aegypti	1	Saliva	5
Busia	MLB 202 B	Ae. aegypti	1	Body	5
Busia	MLB 202 L	Ae.aegypti	1	Legg	5
Busia	MLB 202 S	Ae.aegypti	0	Saliva	5
Busia	MLB 204 B	Ae. aegypti	1	Body	5
Busia	MLB 204 L	Ae.aegypti	1	Legg	5
Busia	MLB 204 S	Ae.aegypti	1	Saliva	5
Busia	MLB 205 B	Ae. aegypti	0	Body	5
Busia	MLB 206 B	Ae. aegypti	1	Body	5
Busia	MLB 206 L	Ae.aegypti	0	Legg	5
Busia	MLB 207 B	Ae. aegypti	1	Body	5
Busia	MLB 207 L	Ae.aegypti	1	Legg	5
Busia	MLB 207 S	Ae.aegypti	1	Saliva	5
Busia	MLB 208 B	Ae. aegypti	1	Body	5
Busia	MLB 208 L	Ae.aegypti	1	Legg	5
Busia	MLB 208 S	Ae.aegypti	1	Saliva	5
Busia	MLB 209 B	Ae. aegypti	0	Body	5
Busia	MLB 210 B	Ae. aegypti	1	Body	5
Busia	MLB 210 L	Ae.aegypti	1	Legg	5
Busia	MLB 210 S	Ae.aegypti	0	Saliva	5
Busia	MLB 211 B	Ae. aegypti	1	Body	5
Busia	MLB 212 B	Ae. aegypti	1	Body	5
Busia	MLB 211 L	Ae.aegypti	0	Legg	5
Busia	MLB 212 L	Ae.aegypti	1	Legg	5
Busia	MLB 212 S	Ae.aegypti	0	Saliva	5
Busia	MLB 213 B	Ae. aegypti	0	Body	5
Busia	MLB 214 B	Ae. aegypti	0	Body	5
Busia	MLB 215 B	Ae. aegypti	1	Body	5
Busia	MLB 215 L	Ae.aegypti	1	Legg	5
Busia	MLB 215 S	Ae.aegypti	0	Saliva	5
Busia	MLB 216 B	Ae. aegypti	1	Body	5
Busia	MLB 216 L	Ae.aegypti	1	Legg	5
Busia	MLB 216 S	Ae.aegypti	0	Saliva	5
Busia	MLB 217 B	Ae. aegypti	1	Body	5
Busia	MLB 217 L	Ae.aegypti	0	Legg	5
Busia	MLB 218 B	Ae. aegypti	0	Body	5
Busia	MLB 219 B	Ae. aegypti	1	Body	5
Busia	MLB 219 L	Ae.aegypti	0	Legg	5
Busia	MLB 220 B	Ae. aegypti	0	Body	5
Busia	MLB 221 B	Ae. aegypti	0	Body	5
Busia	MLB 222 B	Ae. aegypti	1	Body	5
Busia	MLB 222 L	Ae.aegypti	0	Legg	5
Busia	MLB 223 B	Ae. aegypti	1	Body	5
Busia	MLB 223 L	Ae.aegypti	0	Legg	5
Busia	MLB 224 B	Ae. aegypti	0	Body	5
Busia	MLB 225 B	Ae. aegypti	1	Body	5
Busia	MLB 225 L	Ae.aegypti	1	Legg	5
Busia	MLB 225 S	Ae.aegypti	0	Saliva	5
Busia	MLB 226 B	Ae. aegypti	0	Body	5
Busia	MLB 227 B	Ae. aegypti	1	Body	5
Busia	MLB 227 L	Ae.aegypti	1	Legg	5
Busia	MLB 227 S	Ae.aegypti	0	Saliva	5
Busia	MLB 228 B	Ae. aegypti	1	Body	5
Busia	MLB 228 L	Ae.aegypti	0	Legg	5
Busia	MLB 229 B	Ae. aegypti	1	Body	5
Busia	MLB 229 L	Ae.aegypti	1	Legg	5
Busia	MLB 229 S	Ae.aegypti	0	Saliva	5
Busia	MLB 230 B	Ae. aegypti	0	Body	5
Busia	MLB 231 B	Ae. aegypti	0	Body	5
Busia	MLB 232 B	Ae. aegypti	0	Body	5
Busia	MLB 233 B	Ae. aegypti	0	Body	5
Busia	MLB 234 B	Ae. aegypti	0	Body	5
Busia	MLB 235 B	Ae. aegypti	1	Body	5
Busia	MLB 235 L	Ae.aegypti	0	Legg	5
Busia	MLB 236 B	Ae. aegypti	0	Body	5
Busia	MLB 237 B	Ae. aegypti	1	Body	5
Busia	MLB 237 L	Ae.aegypti	1	Legg	5
Busia	MLB 237 S	Ae.aegypti	1	Saliva	5
Busia	MLB 238 B	Ae. aegypti	0	Body	5
Busia	MLB 239 B	Ae. aegypti	1	Body	5
Busia	MLB 239 L	Ae.aegypti	1	Legg	5
Busia	MLB 239 S	Ae.aegypti	1	Saliva	5
Busia	MLB 241 B	Ae. aegypti	1	Body	5
Busia	MLB 241 L	Ae.aegypti	1	Legg	5
Busia	MLB 241 S	Ae.aegypti	0	Saliva	5
Busia	MLB 242 B	Ae. aegypti	1	Body	5
Busia	MLB 242 L	Ae.aegypti	1	Legg	5
Busia	MLB 242 S	Ae.aegypti	1	Saliva	5
Busia	MLB 244 B	Ae. aegypti	1	Body	5
Busia	MLB 244 L	Ae.aegypti	0	Legg	5
Busia	MLB 245 B	Ae. aegypti	0	Body	5
Busia	MLB 245 L	Ae.aegypti	0	Legg	5
Busia	MLB 246 B	Ae. aegypti	1	Body	5
Busia	MLB 246 L	Ae.aegypti	1	Legg	5
Busia	MLB 246 S	Ae.aegypti	0	Saliva	5
Busia	MLB 247 B	Ae. aegypti	1	Body	5
Busia	MLB 247 L	Ae.aegypti	0	Legg	5
Busia	MLB 248 B	Ae. aegypti	0	Body	5
Busia	MLB 249 B	Ae. aegypti	0	Body	5
Busia	MLB 250 B	Ae. aegypti	1	Body	5
Busia	MLB 250 L	Ae.aegypti	1	Legg	5
Busia	MLB 250 S	Ae.aegypti	1	Saliva	5
Busia	MLB 251 B	Ae. aegypti	1	Body	10
Busia	MLB 251 L	Ae.aegypti	1	Legg	10
Busia	MLB 251 S	Ae.aegypti	1	Saliva	10
Busia	MLB 252 B	Ae. aegypti	0	Body	10
Busia	MLB 253 B	Ae. aegypti	0	Body	10
Busia	MLB 254 B	Ae. aegypti	0	Body	10
Busia	MLB 255 B	Ae. aegypti	1	Body	10
Busia	MLB 255 L	Ae.aegypti	1	Legg	10
Busia	MLB 255 S	Ae.aegypti	0	Saliva	10
Busia	MLB 256 B	Ae. aegypti	0	Body	10
Busia	MLB 257 B	Ae. aegypti	1	Body	10
Busia	MLB 257 L	Ae.aegypti	1	Legg	10
Busia	MLB 257 S	Ae.aegypti	1	Saliva	10
Busia	MLB 259 B	Ae. aegypti	0	Body	10
Busia	MLB 260 B	Ae. aegypti	1	Body	10
Busia	MLB 260 L	Ae.aegypti	0	Legg	10
Busia	MLB 261 B	Ae. aegypti	0	Body	10
Busia	MLB 262 B	Ae. aegypti	1	Body	10
Busia	MLB 262 L	Ae.aegypti	1	Legg	10
Busia	MLB 262 S	Ae.aegypti	0	Saliva	10
Busia	MLB 263 B	Ae. aegypti	1	Body	10
Busia	MLB 263 L	Ae.aegypti	1	Legg	10
Busia	MLB 263 S	Ae.aegypti	0	Saliva	10
Busia	MLB 264 B	Ae. aegypti	0	Body	10
Busia	MLB 265 B	Ae. aegypti	1	Body	10
Busia	MLB 265 L	Ae.aegypti	1	Legg	10
Busia	MLB 265 S	Ae.aegypti	0	Saliva	10
Busia	MLB 266 B	Ae. aegypti	1	Body	10
Busia	MLB 266 L	Ae.aegypti	0	Legg	10
Busia	MLB 267 B	Ae. aegypti	1	Body	10
Busia	MLB 267 L	Ae.aegypti	1	Legg	10
Busia	MLB 267 S	Ae.aegypti	0	Saliva	10
Busia	MLB 268 B	Ae. aegypti	1	Body	10
Busia	MLB 268 L	Ae.aegypti	1	Legg	10
Busia	MLB 268 S	Ae.aegypti	0	Saliva	10
Busia	MLB 269 B	Ae. aegypti	0	Body	10
Busia	MLB 270 B	Ae. aegypti	1	Body	10
Busia	MLB 270 L	Ae.aegypti	0	Legg	10
Busia	MLB 271 B	Ae. aegypti	1	Body	10
Busia	MLB 271 L	Ae.aegypti	1	Legg	10
Busia	MLB 271 S	Ae.aegypti	0	Saliva	10
Busia	MLB 272 B	Ae. aegypti	0	Body	10
Busia	MLB 273 B	Ae. aegypti	1	Body	10
Busia	MLB 273 L	Ae.aegypti	1	Legg	10
Busia	MLB 273 S	Ae.aegypti	0	Saliva	10
Busia	MLB 274 B	Ae. aegypti	0	Body	10
Busia	MLB 275 B	Ae. aegypti	0	Body	10
Busia	MLB 276 B	Ae. aegypti	1	Body	10
Busia	MLB 276 L	Ae.aegypti	1	Legg	10
Busia	MLB 276 S	Ae.aegypti	0	Saliva	10
Busia	MLB 278 B	Ae. aegypti	0	Body	10
Busia	MLB 279 B	Ae. aegypti	1	Body	10
Busia	MLB 279 L	Ae.aegypti	1	Legg	10
Busia	MLB 279 S	Ae.aegypti	0	Saliva	10
Busia	MLB 281 B	Ae. aegypti	0	Body	10
Busia	MLB 282 B	Ae. aegypti	1	Body	10
Busia	MLB 282 L	Ae.aegypti	1	Legg	10
Busia	MLB 282 S	Ae.aegypti	0	Saliva	10
Busia	MLB 283 B	Ae. aegypti	0	Body	10
Busia	MLB 284 B	Ae. aegypti	0	Body	10
Busia	MLB 285 B	Ae. aegypti	1	Body	10
Busia	MLB 285 L	Ae.aegypti	1	Legg	10
Busia	MLB 285 S	Ae.aegypti	0	Saliva	10
Busia	MLB 286 B	Ae. aegypti	0	Body	10
Busia	MLB 287 B	Ae. aegypti	0	Body	10
Busia	MLB 289 B	Ae. aegypti	1	Body	10
Busia	MLB 289 L	Ae.aegypti	1	Legg	10
Busia	MLB 289 S	Ae.aegypti	0	Saliva	10
Busia	MLB 290 B	Ae. aegypti	1	Body	10
Busia	MLB 290 L	Ae.aegypti	1	Legg	10
Busia	MLB 290 S	Ae.aegypti	0	Saliva	10
Busia	MLB 291 B	Ae. aegypti	0	Body	10
Busia	MLB 292 B	Ae. aegypti	0	Body	10
Busia	MLB 293 B	Ae. aegypti	0	Body	10
Busia	MLB 294 B	Ae. aegypti	0	Body	10
Busia	MLB 295 B	Ae. aegypti	0	Body	10
Busia	MLB 296 B	Ae. aegypti	1	Body	10
Busia	MLB 296 L	Ae.aegypti	1	Legg	10
Busia	MLB 296 S	Ae.aegypti	0	Saliva	10
Busia	MLB 297 B	Ae. aegypti	1	Body	10
Busia	MLB 297 L	Ae.aegypti	0	Legg	10
Busia	MLB 298 B	Ae. aegypti	1	Body	10
Busia	MLB 298 L	Ae.aegypti	1	Legg	10
Busia	MLB 298 S	Ae.aegypti	1	Saliva	10
Busia	MLB 299 B	Ae. aegypti	0	Body	10
Busia	MLB 301 B	Ae. aegypti	1	Body	14
Busia	MLB 301 L	Ae.aegypti	1	Legg	14
Busia	MLB 301 S	Ae.aegypti	0	Saliva	14
Busia	MLB 303 B	Ae. aegypti	1	Body	14
Busia	MLB 303 L	Ae.aegypti	0	Legg	14
Busia	MLB 304 B	Ae. aegypti	1	Body	14
Busia	MLB 304 L	Ae.aegypti	0	Legg	14
Busia	MLB 305 B	Ae. aegypti	0	Body	14
Busia	MLB 306 B	Ae. aegypti	1	Body	14
Busia	MLB 306 L	Ae.aegypti	0	Legg	14
Busia	MLB 307 B	Ae. aegypti	1	Body	14
Busia	MLB 307 L	Ae.aegypti	0	Legg	14
Busia	MLB 308 B	Ae. aegypti	1	Body	14
Busia	MLB 308 L	Ae.aegypti	1	Legg	14
Busia	MLB 308 S	Ae.aegypti	0	Saliva	14
Busia	MLB 309 B	Ae. aegypti	1	Body	14
Busia	MLB 309 L	Ae.aegypti	0	Legg	14
Busia	MLB 310 B	Ae. aegypti	1	Body	14
Busia	MLB 310 L	Ae.aegypti	0	Legg	14
Busia	MLB 311 B	Ae. aegypti	1	Body	14
Busia	MLB 311 L	Ae.aegypti	1	Legg	14
Busia	MLB 311 S	Ae.aegypti	0	Saliva	14
Busia	MLB 312 B	Ae. aegypti	0	Body	14
Busia	MLB 313 B	Ae. aegypti	1	Body	14
Busia	MLB 313 L	Ae.aegypti	1	Legg	14
Busia	MLB 313 S	Ae.aegypti	1	Saliva	14
Busia	MLB 314 B	Ae. aegypti	1	Body	14
Busia	MLB 314 L	Ae.aegypti	1	Legg	14
Busia	MLB 314 S	Ae.aegypti	0	Saliva	14
Busia	MLB 315 B	Ae. aegypti	0	Body	14
Busia	MLB 316 B	Ae. aegypti	1	Body	14
Busia	MLB 316 L	Ae.aegypti	1	Legg	14
Busia	MLB 316 S	Ae.aegypti	0	Saliva	14
Busia	MLB 317 B	Ae. aegypti	0	Body	14
Busia	MLB 318 B	Ae. aegypti	0	Body	14
Busia	MLB 319 B	Ae. aegypti	1	Body	14
Busia	MLB 319 L	Ae.aegypti	1	Legg	14
Busia	MLB 319 S	Ae.aegypti	0	Saliva	14
Busia	MLB 322 B	Ae. aegypti	1	Body	14
Busia	MLB 324 B	Ae. aegypti	1	Body	14
Busia	MLB 324 L	Ae.aegypti	1	Legg	14
Busia	MLB 324 S	Ae.aegypti	1	Saliva	14
Busia	MLB 325	Ae. aegypti	0	Body	14
Busia	MLB 326 B	Ae. aegypti	1	Body	14
Busia	MLB 326 L	Ae.aegypti	1	Legg	14
Busia	MLB 326 S	Ae.aegypti	0	Saliva	14
Busia	MLB 327	Ae. aegypti	0	Body	14
Busia	MLB 328	Ae. aegypti	0	Body	14
Busia	MLB 329	Ae. aegypti	0	Body	14
Busia	MLB 330	Ae. aegypti	0	Body	14
Busia	MLB 331	Ae. aegypti	0	Body	14
Busia	MLB 332	Ae. aegypti	0	Body	14
Busia	MLB 333 B	Ae. aegypti	1	Body	14
Busia	MLB 333 L	Ae.aegypti	1	Legg	14
Busia	MLB 333 S	Ae.aegypti	0	Saliva	14
Busia	MLB 334 B	Ae. aegypti	1	Body	14
Busia	MLB 334 L	Ae.aegypti	0	Legg	14
Busia	MLB 337 B	Ae. aegypti	1	Body	14
Busia	MLB 337 L	Ae.aegypti	1	Legg	14
Busia	MLB 337 S	Ae.aegypti	0	Saliva	14
Busia	MLB 338 B	Ae. aegypti	1	Body	14
Busia	MLB 338 L	Ae.aegypti	1	Legg	14
Busia	MLB 338 S	Ae.aegypti	1	Saliva	14
Busia	MLB 339 B	Ae. aegypti	1	Body	14
Busia	MLB 339 L	Ae.aegypti	1	Legg	14
Busia	MLB 339 S	Ae.aegypti	0	Saliva	14
Busia	MLB 340 B	Ae. aegypti	1	Body	14
Busia	MLB 340 L	Ae.aegypti	1	Legg	14
Busia	MLB 340 S	Ae.aegypti	0	Saliva	14
Busia	MLB 341 B	Ae. aegypti	1	Body	14
Busia	MLB 341 L	Ae.aegypti	1	Legg	14
Busia	MLB 341 S	Ae.aegypti	0	Saliva	14
Busia	MLB 343	Ae. aegypti	0	Body	14
Busia	MLB 344	Ae. aegypti	0	Body	14
Busia	MLB 345 B	Ae. aegypti	1	Body	14
Busia	MLB 345 L	Ae.aegypti	1	Legg	14
Busia	MLB 345 S	Ae.aegypti	0	Saliva	14
Busia	MLB 346 B	Ae. aegypti	1	Body	14
Busia	MLB 346 L	Ae.aegypti	1	Legg	14					78
Busia	MLB 347	Ae. aegypti	0	Body	14
Busia	MLB 348 B	Ae. aegypti	1	Body	14
Busia	MLB 348 L	Ae.aegypti	1	Legg	14
Busia	MLB 346 S	Ae.aegypti	0	Saliva	14
Busia	MLB 348 S	Ae.aegypti	0	Saliva	14
Busia	MLB 349 B	Ae. aegypti	1	Body	14
Busia	MLB 349 L	Ae.aegypti	1	Legg	14
Busia	MLB 349 S	Ae.aegypti	0	Saliva	14
Busia	MLB 350 B	Ae. aegypti	1	Body	14
Busia	MLB 350 L	Ae.aegypti	1	Legg	14
Busia	MLB 350 S	Ae.aegypti	0	Saliva	14
Kisumu	KSM 001	Ae.aegypti	0	Body	5
Kisumu	KSM 002 L	Ae.aegypti	1	Legg	5
Kisumu	KSM 002 S	Ae.aegypti	0	Saliva	5
Kisumu	KSM 003	Ae.aegypti	0	Body	5
Kisumu	KSM 004	Ae.aegypti	0	Body	5
Kisumu	KSM 005	Ae.aegypti	0	Body	5
Kisumu	KSM 007 L	Ae.aegypti	1	Legg	5
Kisumu	KSM 007 S	Ae.aegypti	1	Saliva	5
Kisumu	KSM 008 L	Ae.aegypti	1	Legg	5
Kisumu	KSM 008 S	Ae.aegypti	0	Saliva	5
Kisumu	KSM 009 L	Ae.aegypti	1	Legg	5
Kisumu	KSM 009 S	Ae.aegypti	1	Saliva	5
Kisumu	KSM 010	Ae.aegypti	0	Body	5
Kisumu	KSM 011 L	Ae.aegypti	1	Legg	5
Kisumu	KSM 011 S	Ae.aegypti	1	Saliva	5
Kisumu	KSM 015 L	Ae.aegypti	1	Legg	5
Kisumu	KSM 015 S	Ae.aegypti	1	Saliva	5
Kisumu	KSM 021 L	Ae.aegypti	1	Legg	5
Kisumu	KSM 021 S	Ae.aegypti	0	Saliva	5
Kisumu	KSM 023 L	Ae.aegypti	0	Legg	5
Kisumu	KSM 024 S	Ae.aegypti	0	Saliva	5
Kisumu	KSM 024 L	Ae.aegypti	1	Legg	5
Kisumu	KSM 025 S	Ae.aegypti	0	Saliva	5
Kisumu	KSM 025 L	Ae.aegypti	1	Legg	5
Kisumu	KSM 026 S	Ae.aegypti	0	Saliva	5
Kisumu	KSM 026 L	Ae.aegypti	1	Legg	5
Kisumu	KSM 028 L	Ae.aegypti	0	Legg	5
Kisumu	KSM 035 L	Ae.aegypti	1	Legg	5
Kisumu	KSM 035	Ae.aegypti	0	Saliva	5
Kisumu	KSM 037 L	Ae.aegypti	0	Legg	5
Kisumu	KSM 039 S	Ae.aegypti	0	Saliva	5
Kisumu	KSM 114	Ae.aegypti	0	Body	14
Kisumu	KSM 116	Ae.aegypti	0	Body	14
Kisumu	KSM 039 L	Ae.aegypti	1	Legg	5
Kisumu	KSM 043 S	Ae.aegypti	0	Saliva	5
Kisumu	KSM 012	Ae.aegypti	0	Body	5
Kisumu	KSM 120	Ae.aegypti	0	Body	14
Kisumu	KSM 122	Ae.aegypti	0	Body	14
Kisumu	KSM 043 L	Ae.aegypti	1	Legg	5
Kisumu	KSM 047 S	Ae.aegypti	0	Saliva	5
Kisumu	KSM 124	Ae.aegypti	0	Body	14
Kisumu	KSM 045 L	Ae.aegypti	0	Legg	5
Kisumu	KSM 047 L	Ae.aegypti	1	Legg	5
Kisumu	KSM 048 L	Ae.aegypti	1	Legg	5
Kisumu	KSM 048 S	Ae.aegypti	1	Saliva	5
Kisumu	KSM 052 L	Ae.aegypti	1	Legg	10
Kisumu	KSM 057 S	Ae.aegypti	0	Saliva	10
Kisumu	KSM 052 S	Ae.aegypti	1	Saliva	10
Kisumu	KSM 057 L	Ae.aegypti	1	Legg	10
Kisumu	KSM 013	Ae.aegypti	0	Body	5
Kisumu	KSM 059 L	Ae.aegypti	1	Legg	10
Kisumu	KSM 059 S	Ae.aegypti	1	Saliva	10
Kisumu	KSM 131	Ae.aegypti	0	Body	14
Kisumu	KSM 060 L	Ae.aegypti	1	Legg	10
Kisumu	KSM 133	Ae.aegypti	0	Body	14
Kisumu	KSM 134	Ae.aegypti	0	Body	14
Kisumu	KSM 060 S	Ae.aegypti	1	Saliva	10
Kisumu	KSM 061 L	Ae.aegypti	1	Legg	10
Kisumu	KSM 061 S	Ae.aegypti	1	Saliva	10
Kisumu	KSM 064 L	Ae.aegypti	1	Legg	10
Kisumu	KSM 066 L	Ae.aegypti	0	Legg	10
Kisumu	KSM 064 S	Ae.aegypti	0	Saliva	10
Kisumu	KSM 068 L	Ae.aegypti	1	Legg	10
Kisumu	KSM 139	Ae.aegypti	0	Body	14
Kisumu	KSM 014	Ae.aegypti	0	Body	5
Kisumu	KSM 140	Ae.aegypti	0	Body	14
Kisumu	KSM 068 S	Ae.aegypti	1	Saliva	10
Kisumu	KSM 071 S	Ae.aegypti	0	Saliva	10
Kisumu	KSM 142	Ae.aegypti	0	Body	14
Kisumu	KSM 143	Ae.aegypti	0	Body	14
Kisumu	KSM 144	Ae.aegypti	0	Body	14
Kisumu	KSM 146	Ae.aegypti	0	Body	14
Kisumu	KSM 069 L	Ae.aegypti	0	Legg	10
Kisumu	KSM 072 S	Ae.aegypti	0	Saliva	10
Kisumu	KSM 016	Ae.aegypti	0	Body	5
Kisumu	KSM 017	Ae.aegypti	0	Body	5
Kisumu	KSM 018	Ae.aegypti	0	Body	5
Kisumu	KSM 019	Ae.aegypti	0	Body	5
Kisumu	KSM 020	Ae.aegypti	0	Body	5
Kisumu	KSM 071 L	Ae.aegypti	1	Legg	10
Kisumu	KSM 073 S	Ae.aegypti	0	Saliva	10
Kisumu	KSM 022	Ae.aegypti	0	Body	5
Kisumu	KSM 072 L	Ae.aegypti	1	Legg	10
Kisumu	KSM 073 L	Ae.aegypti	1	Legg	10
Kisumu	KSM 076 S	Ae.aegypti	0	Saliva	10
Kisumu	KSM 076 L	Ae.aegypti	1	Legg	10
Kisumu	KSM 078 L	Ae.aegypti	1	Legg	10
Kisumu	KSM 078 S	Ae.aegypti	1	Saliva	10
Kisumu	KSM 081 L	Ae.aegypti	1	Legg	10
Kisumu	KSM 027	Ae.aegypti	0	Body	5
Kisumu	KSM 029	Ae.aegypti	0	Body	5
Kisumu	KSM 030	Ae.aegypti	0	Body	5
Kisumu	KSM 031	Ae.aegypti	0	Body	5
Kisumu	KSM 080 L	Ae.aegypti	0	Legg	10
Kisumu	KSM 082 S	Ae.aegypti	0	Saliva	10
Kisumu	KSM 036	Ae.aegypti	0	Body	5
Kisumu	KSM 081 S	Ae.aegypti	1	Saliva	10
Kisumu	KSM 038	Ae.aegypti	0	Body	5
Kisumu	KSM 082 L	Ae.aegypti	1	Legg	10
Kisumu	KSM 083 S	Ae.aegypti	0	Saliva	10
Kisumu	KSM 040	Ae.aegypti	0	Body	5
Kisumu	KSM 041	Ae.aegypti	0	Body	5
Kisumu	KSM 042	Ae.aegypti	0	Body	5
Kisumu	KSM 083 L	Ae.aegypti	1	Legg	10
Kisumu	KSM 084 S	Ae.aegypti	0	Saliva	10
Kisumu	KSM 044	Ae.aegypti	0	Body	5
Kisumu	KSM 084 L	Ae.aegypti	1	Legg	10
Kisumu	KSM 085 L	Ae.aegypti	1	Legg	10
Kisumu	KSM 085 S	Ae.aegypti	0	Saliva	10
Kisumu	KSM 087 L	Ae.aegypti	1	Legg	10
Kisumu	KSM 087 S	Ae.aegypti	1	Saliva	10
Kisumu	KSM 051	Ae.aegypti	0	Body	10
Kisumu	KSM 091 L	Ae.aegypti	1	Legg	10
Kisumu	KSM 091 S	Ae.aegypti	1	Saliva	10
Kisumu	KSM 053	Ae.aegypti	0	Body	10
Kisumu	KSM 55	Ae.aegypti	0	Body	10
Kisumu	KSM 56	Ae.aegypti	0	Body	10
Kisumu	KSM 092 L	Ae.aegypti	1	Legg	10
Kisumu	KSM 092 S	Ae.aegypti	1	Saliva	10
Kisumu	KSM 058	Ae.aegypti	0	Body	10
Kisumu	KSM 094 L	Ae.aegypti	1	Legg	10
Kisumu	KSM 094 S	Ae.aegypti	0	Saliva	10
Kisumu	KSM 095 L	Ae.aegypti	1	Legg	10
Kisumu	KSM 095 S	Ae.aegypti	0	Saliva	10
Kisumu	KSM 096 L	Ae.aegypti	1	Legg	10
Kisumu	KSM 096 S	Ae.aegypti	0	Saliva	10
Kisumu	KSM 062	Ae.aegypti	0	Body	10
Kisumu	KSM 063	Ae.aegypti	0	Body	10
Kisumu	KSM 097 L	Ae.aegypti	1	Legg	10
Kisumu	KSM 065	Ae.aegypti	0	Body	10
Kisumu	KSM 098 L	Ae.aegypti	1	Legg	10
Kisumu	KSM 067	Ae.aegypti	0	Body	10
Kisumu	KSM 101 L	Ae.aegypti	1	Legg	14
Kisumu	KSM 097 S	Ae.aegypti	0	Saliva	10
Kisumu	KSM 102 L	Ae.aegypti	1	Legg	14
Kisumu	KSM 070	Ae.aegypti	0	Body	10
Kisumu	KSM 103 L	Ae.aegypti	1	Legg	14
Kisumu	KSM 098 S	Ae.aegypti	0	Saliva	10
Kisumu	KSM 105 L	Ae.aegypti	1	Legg	14
Kisumu	KSM 101 S	Ae.aegypti	0	Saliva	14
Kisumu	KSM 106 L	Ae.aegypti	1	Legg	14
Kisumu	KSM 102 S	Ae.aegypti	0	Saliva	14
Kisumu	KSM 074	Ae.aegypti	0	Body	10
Kisumu	KSM 075	Ae.aegypti	0	Body	10
Kisumu	KSM 107 L	Ae.aegypti	1	Legg	14
Kisumu	KSM 108 L	Ae.aegypti	1	Legg	14
Kisumu	KSM 103 S	Ae.aegypti	0	Saliva	14
Kisumu	KSM 077	Ae.aegypti	0	Body	10
Kisumu	KSM 109 L	Ae.aegypti	0	Legg	14
Kisumu	KSM 105 S	Ae.aegypti	0	Saliva	14
Kisumu	KSM 079	Ae.aegypti	0	Body	10
Kisumu	KSM 113 L	Ae.aegypti	1	Legg	14
Kisumu	KSM 118 L	Ae.aegypti	1	Legg	14
Kisumu	KSM 106 S	Ae.aegypti	0	Saliva	14
Kisumu	KSM 123 L	Ae.aegypti	1	Legg	14
Kisumu	KSM 107 S	Ae.aegypti	0	Saliva	14
Kisumu	KSM 108 S	Ae.aegypti	0	Saliva	14
Kisumu	KSM 125 L	Ae.aegypti	1	Legg	14
Kisumu	KSM 113 S	Ae.aegypti	0	Saliva	14
Kisumu	KSM 126 L	Ae.aegypti	1	Legg	14
Kisumu	KSM 118 S	Ae.aegypti	0	Saliva	14
Kisumu	KSM 127 L	Ae.aegypti	1	Legg	14
Kisumu	KSM 123 S	Ae.aegypti	0	Saliva	14
Kisumu	KSM 086	Ae.aegypti	0	Body	10
Kisumu	KSM 129 L	Ae.aegypti	1	Legg	14
Kisumu	KSM 125 S	Ae.aegypti	0	Saliva	14
Kisumu	KSM 089	Ae.aegypti	0	Body	10
Kisumu	KSM 090	Ae.aegypti	0	Body	10
Kisumu	KSM 130 L	Ae.aegypti	1	Legg	14
Kisumu	KSM 126 S	Ae.aegypti	0	Saliva	14
Kisumu	KSM 132 L	Ae.aegypti	0	Legg	14
Kisumu	KSM 127 S	Ae.aegypti	0	Saliva	14
Kisumu	KSM 093	Ae.aegypti	0	Body	10
Kisumu	KSM 135 L	Ae.aegypti	1	Legg	14
Kisumu	KSM 129 S	Ae.aegypti	0	Saliva	14
Kisumu	KSM 135 S	Ae.aegypti	1	Saliva	14
Kisumu	KSM 130 S	Ae.aegypti	0	Saliva	14
Kisumu	KSM 137 L	Ae.aegypti	0	Legg	14
Kisumu	KSM 136 L	Ae.aegypti	1	Legg	14
Kisumu	KSM 138 L	Ae.aegypti	1	Legg	14
Kisumu	KSM 136 S	Ae.aegypti	0	Saliva	14
Kisumu	KSM 138 S	Ae.aegypti	0	Saliva	14
Kisumu	KSM 141 L	Ae.aegypti	1	Legg	14
Kisumu	KSM 141 S	Ae.aegypti	0	Saliva	14
